# Supplementary material for: Evaluating the clinical utility of large language models for hepatocellular carcinoma treatment recommendations: A nationwide retrospective registry study
Source: PLoS Med. 2026 Jan 13;23(1):e1004855. doi: 10.1371/journal.pmed.1004855 (PMC12799000; doi:10.1371/journal.pmed.1004855)
Supplement: S1 Data — (XLSX) [file pmed.1004855.s034.xlsx]

## Sheet: S1 Data_raw output
Patients	Actual treatment	ChatGPT recommendation	Gemini recommendation	Claude recommendation
0	4a	4a	4a	4a		1	Liver transplantation
1	7	5a	5a	5a		2	RFA
2	3a	1	1	3a		3a	Conventional TACE
3	7	7	5a	5a		4a	TACE with beads
4	3b	1	1	3a		4b	TACE with beads
5	4a	4a	4a	4b		4e	Radioembolization
6	3b	3a	1	3a		5a	Sorafenib
7	3a	3a	7	3a		5c	Lenvatinib
8	3a	1	1	3a		5d	Atezolizumab + Bevacizumab
9	1	4a	4a	4a		6	Radiation therapy
10	7	1	1	1		7	Best supportive care
11	3a	4a	4a	4a
12	4a	1	1	1
13	4a	7	5a	5a
14	4a	4a	4a	4b
15	7	5a	5a	5a
16	4c	1	3a	3a
17	4a	7	5a	5a
18	4a	4a	4a	4a
19	3a	4a	4a	4b
20	4a	4a	4a	4a
21	4a	4a	7	4a
22	7	5a	5a	5a
23	3a	3a	1	3a
24	1	4a	4a	4b
25	4a	4a	4a	4a
26	4a	4a	4a	4a
27	4a	4a	4a	4a
28	4a	1	3a	1
29	4a	4a	4a	4a
30	4a	7	5a	5a
31	3a	1	3a	1
32	3a	4a	4a	4a
33	4a	4a	7	4a
34	4a	7	5a	7
35	7	7	1	4a
36	4a	5a	7	5a
37	4a	4a	4a	4a
38	3b	1	1	3a
39	4a	5a	7	5a
40	4a	5a	5a	5a
41	4a	4a	7	4a
42	4a	5a	5a	5a
43	4a	4a	4a	4a
44	4c	1	3a	3a
45	4a	4a	4a	4a
46	3a	1	1	3a
47	4a	4a	4a	4a
48	4a	1	3a	1
49	4a	5a	5a	5a
50	1	4a	4a	4b
51	4a	1	1	3a
52	3b	1	1	1
53	4a	5a	5a	5a
54	4a	4a	7	4b
55	4a	4a	4a	4a
56	4a	7	5a	5a
57	7	5a	5a	5a
58	1	1	3a	1
59	1	4a	4a	4a
60	1	4a	4a	4a
61	4a	1	1	3a
62	4a	4a	4a	7
63	3a	1	1	1
64	4a	1	3a	3a
65	4c	1	1	3a
66	1	4a	4a	4a
67	4a	1	3a	1
68	1	1	1	1
69	4a	4a	4a	4b
70	4a	1	1	3a
71	7	5a	5a	5a
72	3a	1	1	3a
73	5a	7	5a	5a
74	4a	4a	4a	4a
75	1	4a	4a	4b
76	4a	4a	4a	4a
77	4a	4a	4a	4a
78	4a	1	3a	3a
79	3a	1	3a	3a
80	4a	4a	4a	7
81	4c	1	3a	3a
82	4c	1	1	3a
83	7	4a	4a	4a
84	4a	4a	4a	4a
85	1	4a	4a	4a
86	7	4a	4a	4a
87	4a	1	3a	1
88	1	1	3a	3a
89	4c	7	5a	5a
90	4a	4a	4a	4b
91	4a	4a	4a	4a
92	4a	2	7	2
93	4a	4a	4a	4a
94	4a	4a	4a	4a
95	4a	4a	4a	4a
96	7	4a	7	7
97	4c	4a	4a	4a
99	4a	4a	7	4a
100	5a	4a	4a	4a
101	6	5a	5a	5a
102	4a	7	4e	5a
103	4a	4a	4a	4a
105	6	7	5a	5a
106	4d	7	5a	6
107	4a	1	3a	1
108	7	7	5a	5a
109	4a	1	3a	1
110	3a	1	3a	1
111	3a	1	3a	1
112	4a	4a	4a	4b
113	4a	1	3a	3a
114	4a	4a	4a	4a
115	7	7	5a	5a
116	7	7	7	7
117	7	5a	5a	5a
118	7	5a	5a	6
119	4c	4a	4a	4b
120	4a	7	7	5a
121	6	7	5a	5a
122	4c	7	5a	5a
123	4a	7	5a	5a
124	4a	3a	3a	3a
125	4a	5a	5a	5a
126	4a	5a	5a	5a
127	1	4a	4a	4b
128	4c	7	5a	5a
129	7	7	7	7
130	7	7	5a	5a
131	4c	4a	7	4a
132	1	7	5a	5a
133	4c	1	1	3a
134	4c	4a	4a	4a
135	4c	7	5a	5a
136	4c	1	1	3a
137	4a	7	5a	5a
138	3a	1	1	3a
139	4c	5a	5a	5a
140	4c	5a	7	5a
141	4c	1	3a	3a
142	4c	4a	4a	4b
143	4c	4a	4a	4a
144	7	7	5a	5a
145	4c	1	3a	3a
146	4c	4a	4a	4a
147	4d	7	5a	5a
148	7	4a	4a	4b
149	3a	4a	4a	4a
150	4a	4a	4a	4a
151	4a	1	1	3a
152	4a	3a	7	3a
153	4a	4a	4a	4a
154	7	7	5a	5a
155	1	1	3a	1
156	7	7	7	5a
157	4a	5a	5a	5a
158	4a	4a	4a	4b
159	4a	7	5a	5a
160	4a	7	7	5a
161	4a	4a	4a	4a
162	3a	1	1	1
163	4a	4a	4a	4a
164	6	7	5a	5a
165	4a	4a	4a	4a
166	4a	1	3a	3a
167	3a	1	1	3a
168	4c	3a	3a	1
169	7	7	7	5a
170	4c	3a	7	3a
171	4a	4a	4a	7
172	7	7	7	4a
173	4a	5a	5a	5a
174	4a	4a	4a	4a
175	4a	4a	4a	4a
176	4a	1	3a	1
177	4a	4a	7	4a
178	3a	7	7	5a
179	4c	4a	4a	4a
180	4c	7	5a	5a
181	4a	4a	4a	4a
182	7	7	7	7
183	4a	4a	7	4a
184	7	4a	4a	4b
185	7	7	7	5a
186	4c	4a	4a	4a
187	7	4a	4a	4a
188	4c	1	1	3a
189	4c	3a	1	3a
190	1	1	1	3a
191	4a	7	7	5a
192	4c	4a	4a	4b
193	7	4a	7	4b
194	4c	4a	4a	4a
195	7	7	5a	5a
196	7	7	5a	5a
197	4c	3a	7	3a
198	7	7	5a	5a
199	7	4a	4a	4a
200	7	7	5a	5a
201	1	4a	4a	4b
202	4c	3a	3a	3a
203	5a	7	5a	5a
204	4c	7	1	1
205	3a	1	3a	1
206	4c	3a	3a	3a
207	7	7	5a	5a
208	3a	1	3a	3a
209	4a	5a	7	5a
210	7	5a	7	7
211	4a	5a	7	5a
212	1	3a	7	1
213	4c	7	5a	5a
214	7	5a	5a	5a
215	7	5a	5a	5a
216	7	7	5a	5a
217	4a	7	5a	5a
218	4a	4a	4a	4a
219	1	4a	4a	4b
220	7	5a	5a	5a
221	7	5a	5a	5a
222	7	4a	4a	4a
223	4a	5a	5a	5a
224	7	4a	4a	4a
225	4a	4a	4a	4a
226	4c	1	3a	1
227	4a	5a	5a	5a
228	4c	4a	4a	4a
229	4c	5a	5a	5a
230	7	5a	5a	5a
231	4c	3a	1	3a
232	4c	4a	4a	4a
233	7	5a	5a	5a
234	4a	1	3a	1
235	4c	4a	4a	4a
236	4a	4a	7	4a
237	4c	5a	5a	5a
238	4c	3a	3a	1
239	4a	1	3a	3a
240	4c	4a	4a	4a
241	4a	4a	4a	4a
242	4c	4a	4a	4a
243	4c	5a	5a	5a
244	4a	1	3a	1
245	7	4a	7	4a
246	4a	4a	4a	6
247	4a	4a	7	4a
248	3a	1	3a	3a
249	4a	4a	7	6
250	4a	1	3a	3a
251	7	5a	5a	6
252	3a	3a	7	3a
253	7	5a	5a	5a
254	7	5a	5a	5a
255	7	4a	4a	4a
256	4a	4a	4a	4a
257	4a	4a	4a	4b
258	4a	5a	5a	5a
259	3a	1	3a	1
260	3a	4a	7	6
261	3a	4a	4a	4a
262	3a	4a	4a	4a
263	3a	1	3a	1
264	4a	3a	3a	3a
265	4a	4a	4a	4a
266	7	4a	4a	4b
267	3a	3a	3a	1
268	3a	3a	3a	1
269	4a	3a	3a	3a
270	4c	3a	1	1
271	7	4a	4a	4b
272	4c	1	7	1
273	7	4a	4a	4b
274	4c	4a	4a	4a
275	7	7	7	5a
276	4a	4a	4a	4a
277	4a	1	3a	3a
278	4a	5a	5a	5a
279	7	7	7	7
280	7	3a	7	3a
281	4a	3a	3a	3a
282	7	5a	5a	5a
283	7	7	7	5a
284	4a	5a	5a	5a
285	4c	4a	4a	4a
286	4a	3a	7	3a
287	4a	4a	4a	4a
288	7	2	7	3a
289	7	7	5a	5a
290	4a	4a	4a	4a
291	4a	4a	4a	4a
292	4a	4a	4a	4b
293	4a	5a	5a	5a
294	7	7	1	5a
295	3a	4a	4a	4a
296	4a	4a	4a	4a
297	4a	4a	4a	4a
298	3a	2	7	7
299	7	7	7	5a
300	1	1	1	3a
301	4c	4a	4a	4a
302	4c	7	5a	5a
303	4a	1	1	3a
304	7	4a	4a	4b
305	7	7	5a	5a
306	7	5a	5a	5a
307	4c	4a	4a	4a
308	7	7	7	5a
309	4c	1	1	1
310	7	5a	5a	5a
311	7	5a	5a	5a
312	4c	4a	7	4a
313	1	1	1	3a
314	7	5a	7	5a
315	4c	1	3a	3a
316	7	5a	7	5a
317	7	3a	7	3a
318	4c	5a	5a	5a
319	7	7	5a	5a
320	4c	1	3a	1
321	7	4a	4a	4b
322	3b	4a	4a	4a
323	1	4a	4a	4a
324	4a	7	5a	5a
325	4c	4a	4a	4a
326	4a	4a	4a	4a
327	4c	1	1	1
328	4a	7	7	5a
329	4c	4a	7	4a
330	7	5a	5a	5a
331	4a	4a	4a	4a
332	7	7	1	4a
333	7	5a	7	5a
334	4c	1	3a	3a
335	7	3a	7	1
336	4c	3a	3a	3a
337	4c	4a	4a	4a
338	7	7	5a	5a
339	1	3a	3a	3a
340	4a	5a	5a	5a
341	4c	3a	7	3a
342	7	4a	4a	4b
343	4c	1	1	1
344	4c	4a	4a	4a
345	4c	1	3a	3a
346	4c	4a	4a	7
347	4c	4a	4a	4a
348	1	4a	4a	4a
349	4c	4a	4a	4a
350	6	5a	5a	5a
351	4c	4a	4a	4b
352	4c	5a	7	5a
353	7	3a	7	7
354	4c	4a	4a	4a
355	4c	7	5a	5a
356	4c	5a	5a	5a
357	4c	3a	3a	3a
358	4a	4a	4a	4a
359	7	5a	5a	5a
360	4a	4a	4a	4b
361	7	3a	1	4a
362	4a	4a	4a	4a
363	7	5a	5a	5a
364	4a	4a	4a	4a
365	4a	5a	5a	5a
366	4a	5a	5a	5a
367	4a	4a	4a	4a
368	4a	4a	4a	4a
369	4a	7	5a	5a
370	4a	1	3a	3a
371	7	5a	7	5a
372	4a	5a	5a	5a
373	7	7	5a	5a
374	4a	7	5a	5a
375	6	7	7	7
376	7	5a	7	5a
377	4a	7	5a	5a
378	7	7	7	7
379	4c	4a	4a	4a
380	4c	4a	4a	4a
381	4c	1	3a	3a
382	7	7	5a	5a
383	7	7	5a	5a
384	4b	5a	5a	5a
385	3a	3a	3a	3a
386	7	4a	4a	4a
387	7	7	5a	5a
388	4c	4a	4a	4b
389	7	2	3a	2
390	3a	1	3a	3a
391	7	7	5a	5a
392	7	4a	4a	4a
393	3a	3a	7	1
394	3b	1	3a	1
395	1	7	5a	5a
396	1	4a	4a	4a
397	7	7	7	7
398	1	4a	4a	4a
399	4a	4a	4a	4a
400	4a	4a	4a	4b
401	4a	4a	4a	4a
402	4a	4a	4a	4a
403	4c	4a	4a	4b
404	7	5a	5a	5a
405	7	4a	4a	4a
406	4c	4a	4a	4a
407	3a	1	1	1
408	7	4a	7	4a
409	4c	7	5a	5a
410	4c	4a	4a	4a
411	4c	1	3a	1
412	1	4a	4a	4a
413	4c	4a	4a	4a
414	7	7	5a	5a
415	7	4a	4a	4b
416	4c	7	1	3a
417	4a	5a	5a	5a
418	7	5a	5a	5a
419	4c	1	3a	1
420	7	7	5a	5a
421	4c	1	3a	1
422	4d	7	7	5a
423	7	5a	5a	5a
424	4c	3a	3a	1
425	4c	1	3a	1
426	4c	4a	4a	4b
427	7	5a	7	5a
428	7	5a	7	5a
429	4c	1	3a	3a
430	4d	5a	5a	5a
431	4c	3a	7	1
432	4d	7	7	1
433	4c	4a	4a	4a
434	4c	7	1	3a
435	4c	4a	4a	4a
436	4c	4a	4a	4a
437	1	1	3a	3a
438	4d	7	5a	5a
439	1	5a	5a	5a
440	4c	4a	4a	4b
441	1	7	5a	5a
442	7	7	7	5a
443	4c	7	7	7
444	4c	3a	3a	3a
445	4d	7	1	1
446	4d	5a	5a	5a
447	4d	5a	5a	5a
448	1	1	3a	1
449	4a	4a	4a	4a
450	7	4a	4a	7
451	7	3a	7	7
452	4c	4a	4a	4a
453	4c	7	5a	5a
454	4c	7	7	5a
455	4c	7	5a	5a
456	5a	7	7	5a
457	4a	5a	5a	5a
458	4a	4a	4a	4a
459	6	7	1	5a
460	7	7	5a	7
461	7	4a	4a	4a
462	7	3a	7	3a
463	7	7	5a	5a
464	4a	4a	4a	4a
465	4a	4a	4a	4a
466	7	1	3a	3a
467	4a	1	7	3a
468	4a	4a	7	4a
469	4a	7	7	5a
470	3a	1	3a	3a
471	2	4a	4a	4a
472	7	2	7	7
473	4a	1	3a	3a
474	4a	1	1	3a
475	7	7	5a	5a
476	4a	5a	7	5a
477	4a	2	7	7
478	4a	1	3a	3a
479	3a	1	3a	3a
480	7	4a	4a	4a
481	4a	5a	5a	5a
482	7	5a	5a	5a
483	4a	4a	4a	6
484	4a	4a	7	4a
485	4a	4a	4a	4b
486	4a	4a	4a	4b
487	4a	4a	4a	4a
488	1	1	1	1
489	1	1	1	1
490	4a	7	7	1
491	4a	5a	5a	5a
492	4a	5a	5a	5a
493	1	4a	4a	4a
494	3a	1	3a	1
495	7	5a	5a	5a
496	4a	1	1	3a
497	7	7	7	7
498	7	3a	1	7
499	7	4a	4a	7
500	4a	4a	7	6
501	7	7	5a	5a
502	4a	1	1	1
503	4a	3a	3a	3a
504	4a	1	1	1
505	4a	1	3a	1
506	4a	3a	3a	3a
507	4a	4a	4a	4a
508	7	7	5a	5a
509	4a	4a	4a	4a
510	4a	2	7	7
511	4a	4a	4a	4a
512	4c	7	5a	5a
513	4a	4a	4a	4a
514	7	5a	5a	5a
515	4a	4a	4a	4a
516	3a	1	1	3a
517	7	2	7	7
518	4a	1	1	1
519	4a	4a	4a	4b
520	1	1	1	1
521	4a	3a	1	3a
522	4a	4a	4a	4a
523	4a	4a	4a	4a
524	4a	3a	1	1
525	4a	4a	4a	4b
526	5a	4a	4a	4b
527	1	4a	4a	4a
528	3a	1	3a	3a
529	1	3a	3a	3a
530	4c	7	7	7
531	3a	3a	1	1
532	4c	4a	4a	4a
533	7	7	7	5a
534	4c	7	5a	5a
535	7	5a	5a	5a
536	4a	5a	7	7
537	4a	4a	4a	4a
538	7	4a	4a	4b
539	4a	5a	7	5a
540	4a	4a	4a	4a
541	3a	3a	1	1
542	4a	4a	4e	4a
543	4a	4a	7	4a
544	3a	1	3a	3a
545	1	5a	5a	5a
546	4a	4a	4a	4a
547	4a	4a	4a	4a
548	4a	4a	4a	4b
549	4a	1	3a	3a
550	4a	1	3a	1
551	7	4a	4a	4b
552	4a	5a	5a	5a
553	7	7	5a	5a
554	1	5a	5a	5a
555	1	4a	4a	4a
556	4a	5a	5a	5a
557	4a	4a	4a	4b
558	4d	7	7	5a
559	3a	3a	3a	3a
560	1	1	1	3a
561	4a	4a	7	4a
562	4a	5a	5a	5a
563	7	7	7	5a
564	4a	4a	7	4a
565	4a	7	5a	5a
566	4a	7	1	1
567	4a	3a	7	1
568	1	4a	4a	4b
569	3a	1	3a	1
570	4a	4a	4a	4a
571	1	4a	4a	4a
572	1	7	7	5a
573	7	4a	4a	4b
574	4a	7	5a	5a
575	4d	5a	5a	5a
576	4a	5a	5a	5a
577	4a	1	1	3a
578	4a	1	3a	1
579	4a	4a	4a	4a
580	4a	3a	7	1
581	4a	4a	4a	4a
582	1	1	1	1
583	4a	4a	4a	4b
584	4a	4a	4a	4a
585	4a	7	5a	5a
586	4a	4a	7	4a
587	4d	5a	5a	5a
588	4a	7	5a	5a
589	4a	2	7	2
590	7	7	7	5a
591	4a	4a	4a	4b
592	4a	4a	7	4a
593	4a	4a	4a	4a
594	4a	7	5a	5a
595	4a	1	3a	1
596	4d	5a	5a	5a
597	4c	5a	5a	5a
598	1	4a	4a	4b
599	4a	1	3a	3a
600	1	4a	4a	4a
601	4a	4a	4a	4a
602	3a	1	3a	3a
603	3a	3a	7	1
604	4c	1	7	3a
605	3b	1	3a	3a
606	4a	4a	7	4a
607	3a	1	3a	3a
608	1	4a	4a	4a
609	7	7	7	5a
610	4a	4a	4a	4a
611	7	7	5a	5a
612	1	4a	4a	4a
613	1	4a	4a	4a
614	4a	1	3a	3a
615	4d	5a	5a	5a
616	4a	7	5a	5a
617	7	5a	7	5a
618	4a	4a	7	4a
619	4a	1	7	3a
620	1	4a	4a	4a
621	4a	7	5a	5a
622	4a	4a	4a	4b
623	3a	3a	7	3a
624	4a	5a	5a	5a
625	4a	4a	4a	4a
626	4a	4a	4a	4a
627	4a	4a	4a	4a
628	1	4a	4a	6
629	4c	5a	5a	5a
630	4a	7	5a	5a
631	4a	1	1	1
632	6	7	5a	5a
633	3a	1	3a	3a
634	7	4a	4a	4a
635	1	4a	4a	4b
636	6	7	5a	5a
637	4a	4a	4a	4a
638	4a	4a	4a	4a
639	1	4a	4a	4a
640	4c	5a	5a	5a
641	4d	5a	5a	5a
642	4a	4a	4a	4a
643	7	4a	7	4a
644	4a	4a	7	4a
645	4a	4a	4a	4a
646	7	4a	4a	4a
647	4a	1	1	1
648	4a	4a	4a	4a
649	7	5a	7	7
650	4a	3a	7	3a
651	7	4a	4a	4b
652	4a	5a	5a	5a
653	7	4a	4a	4b
654	4a	7	7	7
655	4a	7	1	3a
656	4a	1	3a	3a
657	1	4a	4a	4a
658	4a	5a	7	6
659	3a	1	1	3a
660	4a	4a	7	4a
661	7	7	7	7
662	7	1	1	3a
663	4a	5a	5a	5a
664	3a	4a	4a	4a
665	3a	7	1	3a
666	4a	5a	7	5a
667	4a	5a	7	5a
668	7	5a	5a	5a
669	4a	3a	1	3a
670	4a	5a	5a	5a
671	4a	7	5a	7
672	7	7	7	7
673	4a	7	7	5a
674	4a	3a	7	3a
675	4a	4a	4a	4a
676	4a	4a	4a	4a
677	4a	4a	4a	4a
678	3a	1	1	1
679	3a	1	3a	1
680	7	5a	5a	6
681	3a	7	1	3a
682	7	7	5a	5a
683	7	7	5a	5a
684	4a	5a	5a	5a
685	1	3a	3a	3a
686	4a	4a	4a	4a
687	4a	1	3a	3a
688	6	4a	4a	4a
689	4a	4a	7	4a
690	7	7	5a	5a
691	3a	7	3a	3a
692	7	5a	5a	5a
693	4a	5a	5a	5a
694	4a	4a	4a	4a
695	7	7	7	5a
696	4a	3a	3a	3a
697	7	5a	7	7
698	4c	3a	7	3a
699	4c	1	3a	3a
700	4a	7	7	7
701	4a	4a	7	4a
702	7	5a	5a	5a
703	7	5a	5a	5a
704	4a	7	5a	5a
705	7	7	7	7
706	4a	4a	4a	4a
707	4c	4a	4a	4a
708	4c	2	7	2
709	7	4a	4a	4a
710	7	4a	4a	7
711	7	4a	7	7
712	4a	1	1	1
713	7	5a	5a	5a
714	4c	3a	7	3a
715	7	5a	7	5a
716	4a	5a	5a	5a
717	4c	7	5a	5a
718	4a	5a	5a	5a
719	7	5a	5a	5a
720	7	4a	4a	4a
721	1	4a	4a	4a
722	4a	4a	4a	4a
723	7	5a	7	5a
724	7	1	1	3a
725	4a	4a	4a	4a
726	4a	4a	4a	4a
727	4a	4a	4a	4a
728	7	7	7	5a
729	4a	2	7	7
730	4a	7	5a	5a
731	4a	1	3a	1
732	7	5a	7	7
733	4a	4a	4a	4a
734	3a	7	7	5a
735	4a	4a	7	4a
736	4c	5a	5a	5a
737	4a	7	5a	5a
738	7	7	5a	7
739	4c	4a	4a	4a
740	1	1	3a	1
741	4a	1	1	3a
742	4a	4a	4a	4a
743	4a	4a	4a	4a
744	4a	4a	4a	4a
745	4c	5a	5a	5a
746	4a	4a	4a	4b
747	1	4a	4e	4a
748	1	4a	4a	4a
749	3a	1	3a	1
750	4a	4a	4a	4a
751	3a	1	3a	1
752	4a	4a	4a	4a
753	4a	5a	5a	5a
754	4a	5a	5a	5a
755	4a	5a	7	5a
756	3a	1	3a	3a
757	7	2	7	7
758	4c	7	5a	5a
759	4c	3a	1	1
760	7	7	7	5a
761	4c	7	5a	5a
762	4a	5a	7	5a
763	4a	5a	5a	5a
764	7	4a	7	4a
765	3a	1	1	1
766	4a	7	1	1
767	4c	4a	4a	4a
768	1	4a	4a	4a
769	1	4a	4a	4a
770	1	4a	4a	4a
771	7	7	7	5a
772	1	4a	4a	4a
773	7	7	7	7
774	7	5a	5a	5a
775	1	1	1	3a
776	4a	4a	4a	4a
777	4a	3a	3a	3a
778	4a	5a	5a	5a
779	4c	5a	5a	5a
780	2	5a	7	7
781	2	4a	4a	4a
782	1	4a	4a	4a
783	4a	4a	4a	4a
784	1	4a	4a	4b
785	2	7	7	7
786	3a	1	3a	3a
787	4a	4a	4a	4a
788	4a	5a	5a	5a
789	1	4a	4a	4a
790	3a	1	3a	3a
791	4c	7	5a	5a
792	4c	7	5a	5a
793	4a	7	5a	5a
794	3a	1	3a	3a
795	3a	1	1	3a
796	3a	3a	3a	1
797	1	1	3a	1
798	5a	7	5a	5a
799	4a	5a	5a	5a
800	1	4a	4a	4a
801	1	4a	4a	4a
802	3a	2	7	2
803	5a	7	5a	5a
804	1	5a	5a	5a
805	1	4a	4a	4a
806	4a	4a	4a	4b
807	7	7	5a	5a
808	1	4a	4a	4a
809	4a	5a	5a	5a
810	7	4a	7	4a
811	4a	4a	7	4a
812	4a	4a	4a	4a
813	4a	4a	7	4a
814	7	1	1	3a
815	7	3a	7	3a
816	7	1	3a	1
817	7	1	7	3a
818	4a	7	3a	3a
819	3a	1	3a	1
820	4a	4a	4a	4a
821	4a	5a	5a	5a
822	7	7	5a	7
823	4a	3a	7	3a
824	1	1	1	3a
825	7	5a	7	7
826	7	7	7	7
827	4a	3a	7	1
828	7	7	5a	5a
829	7	5a	5a	5a
830	4a	3a	7	1
831	4a	7	5a	5a
833	4a	4a	4a	4a
834	4a	2	7	3a
836	3a	1	3a	3a
837	4a	4a	4a	4a
838	4a	3a	3a	1
840	4a	1	1	3a
841	4a	5a	7	5a
842	4a	7	7	5a
843	4a	4a	4a	4b
844	4a	5a	5a	5a
845	7	5a	7	5a
846	7	7	5a	5a
847	4a	4a	4a	4a
848	7	5a	5a	5a
849	7	1	3a	1
850	7	4a	4a	4a
851	7	4a	4a	4a
852	7	4a	4a	4a
853	4a	3a	7	3a
854	3a	4a	4a	4a
855	7	7	7	5a
856	4a	4a	4a	4a
857	7	7	5a	5a
858	5a	7	5a	5a
859	1	7	5a	5a
860	1	4a	4a	4a
861	4c	7	5a	5a
862	4a	4a	4a	4a
863	4a	4a	4a	4a
864	4c	4a	4a	4a
865	4a	4a	4a	4a
866	4c	5a	5a	5a
867	3a	1	1	1
868	7	5a	5a	5a
869	4a	7	5a	5a
870	1	4a	4a	4a
871	3a	4a	4a	4a
872	7	5a	7	7
873	4a	7	1	3a
874	1	7	5a	5a
875	4a	5a	5a	5a
876	7	7	5a	5a
877	1	1	3a	1
878	1	1	1	3a
879	4c	5a	5a	5a
880	4c	7	5a	5a
881	4c	7	5a	5a
882	1	4a	4a	4a
883	1	5a	5a	5a
884	1	4a	4e	4b
885	1	5a	5a	5a
886	7	5a	5a	5a
887	4a	4a	4a	4b
888	4a	7	7	5a
889	7	7	5a	5a
890	1	4a	4a	4a
891	5a	7	7	5a
892	4a	7	7	5a
893	4c	5a	5a	5a
894	4a	7	5a	5a
895	4a	5a	5a	5a
896	7	5a	7	7
897	7	7	7	7
898	4c	4a	4a	4a
899	7	7	7	7
900	7	1	1	1
901	1	7	5a	5a
902	4c	7	5a	5a
903	4c	4a	4a	4a
904	1	4a	4a	4a
905	7	5a	5a	5a
906	4c	1	3a	3a
907	7	5a	5a	5a
908	4c	4a	4a	4a
909	4c	3a	3a	1
910	4c	4a	4a	4a
911	4c	1	3a	1
912	3a	1	1	3a
913	7	5a	5a	7
914	4a	5a	5a	5a
915	4c	5a	5a	5a
916	3a	4a	4a	4a
917	7	4a	4a	4a
918	4c	3a	1	7
919	4a	3a	3a	3a
920	7	4a	7	4a
921	4c	7	5a	5a
922	3a	1	1	1
923	1	4a	4a	4b
924	7	5a	5a	5a
925	4a	4a	4a	6
926	4a	4a	4a	4a
927	4a	4a	4a	4a
928	7	4a	7	6
929	4a	7	5a	5a
930	4a	4a	4a	4b
931	7	7	7	7
932	4a	7	5a	5a
933	4a	5a	5a	5a
934	7	4a	4a	4a
935	4a	5a	7	5a
936	4a	4a	4a	4a
937	4a	1	3a	1
938	7	7	7	5a
939	7	4a	4a	4a
940	4a	4a	4a	4a
941	7	5a	7	5a
942	3a	1	3a	3a
943	7	5a	5a	7
944	7	4a	4a	4b
945	4a	4a	4a	4a
946	7	5a	7	5a
947	4a	4a	4a	4a
948	4a	5a	5a	5a
949	7	7	7	5a
950	4a	4a	4a	4a
951	1	1	3a	3a
952	4a	5a	5a	5a
953	3a	1	3a	1
954	1	4a	4a	4a
955	4a	7	5a	5a
956	4a	3a	3a	1
957	1	4a	4a	4a
958	1	4a	4a	4a
959	7	5a	5a	5a
960	4a	4a	4a	4b
961	4d	5a	5a	7
962	4a	5a	5a	5a
963	3a	1	3a	1
964	4a	4a	4a	4b
965	3a	1	1	1
966	4a	4a	7	4b
967	1	4a	4a	4a
968	4a	7	5a	5a
969	4a	5a	5a	5a
970	3a	4a	4a	4a
971	4a	5a	5a	5a
972	4a	7	1	1
973	4a	4a	7	4a
974	3a	1	1	3a
975	4a	4a	4a	4b
976	4a	4a	4a	4a
977	4a	5a	5a	5a
978	1	5a	5a	5a
979	4a	4a	4a	4a
980	4a	1	3a	3a
981	4a	7	5a	5a
982	4a	4a	4a	4a
983	7	5a	5a	7
984	4a	4a	4a	7
985	4c	1	3a	3a
986	4a	7	5a	5a
987	4a	4a	7	4a
988	3a	3a	1	3a
989	1	5a	5a	5a
990	1	5a	5a	5a
991	4a	7	5a	5a
992	4a	4a	4a	4b
993	4a	4a	4a	4b
994	1	3a	1	7
995	4a	5a	5a	5a
996	4a	7	5a	5a
997	4b	1	3a	1
998	3a	1	3a	3a
999	1	4a	4a	4a
1000	3b	1	3a	1
1001	7	5a	5a	6
1002	4a	4a	4a	6
1003	3a	3a	3a	3a
1004	4a	4a	4a	6
1005	4a	4a	4a	7
1006	6	7	5a	5a
1007	4a	5a	7	6
1008	4a	4a	4a	4a
1009	6	5a	5a	5a
1010	1	4a	4a	4b
1011	4a	4a	4a	4a
1012	1	4a	4a	4a
1013	3a	1	1	1
1015	4a	1	1	3a
1016	2	1	3a	1
1017	5a	7	5a	5a
1018	3a	1	3a	3a
1019	4a	4a	4a	4b
1020	4a	4a	4a	4a
1021	6	7	5a	5a
1022	4a	4a	4a	4a
1023	3a	1	3a	3a
1024	4a	4a	4a	4a
1025	1	1	1	1
1026	3a	1	3a	7
1027	7	4a	4a	4a
1028	4a	4a	4a	4a
1029	4a	4a	4a	4a
1030	7	3a	1	1
1031	4a	7	5a	5a
1032	5a	7	5a	5a
1033	7	5a	5a	5a
1034	4a	4a	7	4a
1035	4e	7	5a	5a
1036	4a	4a	4a	4a
1037	7	7	1	1
1038	7	5a	7	5a
1039	1	4a	4a	4a
1040	4e	4a	4a	4a
1041	4e	5a	5a	5a
1042	1	4a	4a	4a
1043	4a	4a	4a	4a
1044	7	4a	4a	4a
1045	4c	5a	5a	5a
1046	4e	1	1	1
1047	4c	4a	4a	4b
1048	4a	4a	4a	4a
1049	7	7	5a	5a
1050	4c	5a	5a	5a
1051	4c	5a	5a	5a
1052	4c	4a	4a	4a
1054	4d	4a	4a	4a
1055	4d	4a	4a	4a
1056	4a	4a	4a	4a
1057	4d	4a	4a	4a
1058	4c	1	3a	1
1059	4c	7	1	3a
1060	4a	4a	4a	4a
1061	3a	1	4e	3a
1062	4a	5a	5a	5a
1063	4c	1	1	3a
1064	4d	5a	5a	5a
1065	4c	4a	4a	4a
1066	4c	3a	7	1
1067	4c	7	5a	5a
1068	7	4a	7	7
1069	4c	4a	4a	4a
1070	4a	5a	7	5a
1071	4a	7	7	7
1072	4a	4a	4a	4b
1073	4a	4a	4a	4b
1074	7	5a	5a	5a
1075	4a	4a	7	4a
1076	4a	4a	4a	4a
1077	4a	7	1	3a
1078	4a	1	3a	3a
1079	4a	4a	4a	4a
1080	7	7	5a	5a
1081	4a	7	5a	5a
1082	4a	7	5a	5a
1083	1	7	4e	5a
1084	4a	4a	7	7
1085	3a	1	1	3a
1086	7	7	7	7
1087	7	1	1	3a
1088	4a	4a	4a	4b
1089	4e	4a	4a	4a
1090	4a	4a	4a	4a
1091	4a	4a	7	4a
1092	4c	7	1	3a
1093	4a	4a	4a	4a
1094	1	5a	5a	5a
1095	4a	4a	4a	4a
1096	3a	4a	4a	4a
1097	4a	4a	4a	4a
1098	4a	3a	7	1
1099	4a	5a	5a	5a
1100	3a	4a	4a	4a
1101	1	1	3a	3a
1102	4a	5a	5a	5a
1103	6	7	5a	5a
1104	5a	5a	5a	5a
1105	4a	4a	4a	6
1106	3a	1	3a	1
1107	4a	7	5a	5a
1108	7	1	3a	1
1109	4a	5a	5a	5a
1110	7	5a	7	5a
1111	4c	4a	4a	4b
1112	4c	4a	4a	4a
1113	3a	4a	4a	4b
1114	7	4a	4a	4a
1115	7	5a	7	7
1116	4a	4a	4a	4a
1117	3a	4a	4a	4b
1118	4a	4a	4a	4a
1119	7	7	5a	5a
1120	3a	1	3a	1
1121	4a	1	1	3a
1122	4a	7	5a	5a
1123	7	4a	7	4a
1124	7	4a	4a	4a
1125	7	4a	4a	4a
1126	7	5a	5a	5a
1127	7	4a	4a	4a
1128	4c	2	7	7
1129	7	1	1	3a
1130	7	5a	7	7
1131	3a	3a	1	1
1132	4a	5a	5a	5a
1133	1	4a	4a	4a
1134	7	5a	5a	6
1135	7	7	5a	5a
1136	4c	5a	5a	5a
1137	7	4a	4a	4a
1138	6	7	7	5a
1139	7	7	7	7
1140	4a	7	5a	5a
1141	1	4a	4a	4a
1142	7	7	1	3a
1143	4a	4a	4a	4a
1144	4a	4a	4a	4a
1145	4a	4a	4a	4a
1146	3a	1	3a	3a
1147	7	5a	5a	5a
1148	4a	3a	3a	3a
1149	4a	1	3a	3a
1150	4a	4a	4a	4a
1151	7	5a	5a	5a
1152	4a	4a	4a	4a
1153	3a	4a	4a	4a
1154	4c	7	1	3a
1155	4a	3a	3a	3a
1156	4a	7	1	1
1157	7	5a	5a	5a
1158	4a	7	5a	5a
1159	4a	4a	4a	4a
1160	4a	5a	5a	5a
1161	4a	5a	5a	5a
1162	4a	5a	5a	5a
1163	7	4a	4a	4a
1164	4c	4a	4a	4a
1165	4c	4a	4a	4b
1166	7	5a	5a	5a
1167	4c	4a	4a	4a
1168	4c	3a	3a	3a
1169	7	5a	5a	5a
1170	6	5a	7	5a
1171	4c	4a	4a	7
1172	4c	4a	7	4a
1173	4c	1	3a	1
1174	4a	1	1	3a
1175	3a	4a	4a	4a
1176	4c	4a	4a	4a
1178	4c	4a	4a	4a
1179	4a	5a	5a	5a
1180	7	5a	7	5a
1181	4c	4a	4a	4a
1182	4c	1	3a	3a
1183	4c	4a	4a	4a
1184	4c	1	1	1
1185	4c	4a	7	4a
1187	3a	2	3a	2
1188	4c	3a	3a	1
1189	7	4a	4a	4a
1190	4a	4a	4a	4a
1191	7	4a	4a	4a
1192	7	7	7	7
1193	3a	1	3a	3a
1194	7	7	5a	5a
1195	7	5a	7	7
1196	3a	1	3a	1
1197	4a	7	5a	5a
1198	1	4a	4a	4a
1199	4a	4a	4a	4a
1200	3a	4a	7	4a
1201	3a	4a	4a	4a
1202	7	4a	4a	4a
1203	3a	4a	4a	4a
1204	7	4a	4a	4b
1205	4a	4a	7	7
1206	3a	1	3a	3a
1207	3a	3a	7	3a
1208	3a	4a	4a	4a
1209	7	7	5a	5a
1210	4a	7	5a	5a
1211	4a	5a	5a	5a
1212	7	2	7	7
1213	7	4a	4a	4a
1214	4a	5a	5a	5a
1215	7	4a	4a	4a
1216	7	7	5a	5a
1217	3a	7	5a	5a
1218	7	7	7	7
1219	3a	3a	3a	7
1220	7	7	5a	5a
1221	4a	4a	4a	4a
1222	3a	1	3a	3a
1223	4a	4a	4a	4a
1224	4c	5a	5a	5a
1225	7	2	4e	3a
1226	4c	4a	4a	4a
1227	7	5a	5a	5a
1228	3a	3a	3a	3a
1229	4a	4a	4a	4a
1230	4a	4a	4a	4a
1231	7	5a	5a	5a
1232	3a	4a	4a	4b
1233	4a	4a	4a	4a
1234	4a	5a	5a	5a
1235	4c	4a	4a	4a
1236	4a	4a	4a	4a
1237	7	4a	4a	4a
1238	4a	7	5a	5a
1239	4a	4a	4a	4a
1240	3a	1	3a	3a
1241	3a	3a	3a	1
1242	4a	4a	7	4a
1243	7	7	5a	5a
1244	7	7	5a	5a
1245	1	1	1	3a
1246	7	4a	4a	4a
1247	4c	7	1	3a
1248	4c	1	1	1
1249	4c	4a	4a	4a
1250	4c	7	5a	5a
1251	4c	1	3a	1
1252	4c	1	1	1
1253	4a	7	7	5a
1254	4a	4a	7	4a
1255	7	4a	7	4a
1256	7	7	5a	7
1257	7	7	5a	7
1258	7	7	5a	5a
1259	7	4a	4a	4b
1260	4c	4a	7	7
1262	4c	4a	4a	4b
1263	4c	4a	4a	4b
1264	7	4a	4a	4a
1265	7	5a	5a	5a
1266	4a	4a	4a	4b
1267	7	7	5a	5a
1268	4c	4a	4a	4a
1269	1	5a	5a	5a
1270	3b	4a	7	4a
1271	7	5a	5a	5a
1272	4a	4a	4a	4a
1273	7	7	7	5a
1274	4a	5a	5a	5a
1275	5a	7	5a	5a
1276	1	5a	5a	5a
1277	7	4a	4a	7
1278	4c	7	5a	5a
1279	4c	4a	4a	4a
1280	4c	7	7	7
1281	4c	4a	4a	4a
1282	4c	4a	7	4a
1283	1	4a	4a	4b
1284	4c	7	5a	5a
1285	4c	4a	4a	4a
1286	7	5a	7	7
1287	4c	5a	5a	5a
1288	4c	4a	4a	4a
1289	4c	1	3a	3a
1290	7	5a	5a	5a
1291	4c	4a	4a	7
1292	7	7	5a	5a
1293	7	4a	4a	4a
1294	4a	4a	4a	4a
1295	4a	4a	4a	4a
1296	7	4a	4a	4a
1297	7	4a	4a	4a
1298	4a	3a	3a	1
1299	7	7	5a	5a
1300	4a	7	5a	5a
1301	7	4a	4a	4a
1302	7	7	7	7
1303	4a	1	1	1
1304	7	4a	4a	7
1305	4a	2	7	7
1306	7	7	5a	5a
1307	4a	1	3a	3a
1308	4a	5a	5a	5a
1309	4a	4a	4a	4a
1310	4a	7	5a	5a
1311	7	5a	5a	5a
1312	7	4a	4a	4a
1313	7	5a	5a	5a
1314	7	7	7	5a
1315	7	3a	3a	1
1316	7	3a	7	3a
1317	7	7	1	1
1318	1	4a	7	4a
1319	3a	1	3a	3a
1320	7	5a	5a	5a
1321	4a	4a	4a	4b
1322	7	7	5a	5a
1323	4c	1	3a	1
1324	7	4a	4a	4a
1325	4a	4a	4a	4a
1326	3a	3a	3a	3a
1327	4a	4a	4a	4a
1328	4a	7	5a	5a
1329	7	1	3a	3a
1330	3b	4a	4a	4a
1331	1	4a	4a	4a
1332	4a	3a	3a	3a
1333	4a	5a	5a	5a
1334	4a	7	5a	5a
1335	5a	7	5a	5a
1336	6	5a	5a	5a
1337	5a	7	5a	5a
1338	3b	7	5a	5a
1339	7	3a	7	3a
1340	1	1	3a	3a
1341	5a	7	5a	5a
1342	4c	7	7	5a
1343	7	5a	7	5a
1344	4c	3a	7	3a
1345	4a	7	5a	5a
1346	4c	4a	4a	4a
1347	3a	1	1	3a
1348	3a	1	1	1
1349	7	7	5a	5a
1350	4c	1	1	3a
1351	4a	4a	4a	4a
1352	4c	3a	7	1
1353	1	4a	4a	4a
1354	1	4a	4a	4a
1355	1	4a	4a	4a
1356	4c	4a	4a	4a
1357	7	5a	5a	5a
1358	4c	5a	5a	5a
1359	4c	7	7	5a
1360	4a	7	7	7
1361	7	5a	5a	7
1362	5a	7	5a	5a
1363	7	1	3a	3a
1364	4c	1	3a	1
1365	4c	7	5a	5a
1366	4c	4a	4a	4a
1367	4c	4a	4a	4a
1368	4c	4a	4a	7
1369	4d	4a	4a	4a
1370	1	4a	4a	4a
1371	4c	1	3a	1
1372	7	5a	5a	5a
1373	4d	4a	4a	4a
1374	7	5a	5a	5a
1375	7	5a	5a	5a
1376	4c	1	3a	3a
1377	1	1	3a	3a
1378	4d	7	5a	5a
1379	4d	5a	5a	5a
1380	4d	4a	7	4a
1381	4c	2	7	7
1382	4d	5a	5a	5a
1383	4c	1	3a	3a
1384	7	5a	5a	5a
1385	4c	1	3a	1
1386	4d	4a	4a	4a
1387	4c	4a	7	4a
1388	7	7	5a	5a
1389	4c	3a	3a	3a
1390	4c	4a	4a	4a
1391	7	7	5a	5a
1392	7	7	7	7
1393	4a	5a	5a	5a
1394	3a	4a	4a	4a
1395	5a	7	7	7
1396	4c	1	1	1
1397	1	4a	4a	4a
1398	3a	3a	3a	3a
1399	4a	4a	4a	4b
1400	7	7	7	5a
1401	7	5a	5a	5a
1402	7	7	5a	5a
1403	4a	5a	5a	5a
1404	7	4a	4a	4a
1405	7	5a	5a	5a
1406	4a	7	1	4a
1407	7	5a	5a	5a
1408	4a	7	1	1
1409	4a	1	3a	1
1410	7	7	7	5a
1411	7	7	5a	5a
1412	4a	3a	7	3a
1413	4a	3a	7	3a
1414	3a	1	1	3a
1415	4a	1	1	1
1416	7	7	5a	5a
1417	7	4a	4a	4a
1418	7	7	5a	5a
1419	7	5a	5a	5a
1420	1	1	3a	3a
1421	2	4a	4a	4b
1422	3a	3a	1	3a
1423	4a	4a	4a	4a
1424	1	7	5a	5a
1425	7	5a	7	7
1426	4a	4a	4a	4a
1427	3a	4a	7	4a
1428	7	4a	4a	4b
1429	1	4a	4a	4a
1430	1	1	1	3a
1431	7	7	5a	5a
1432	4a	2	3a	3a
1433	7	7	5a	5a
1434	4a	1	3a	3a
1435	4a	4a	4a	4b
1436	7	5a	5a	5a
1437	4a	7	7	5a
1438	3a	1	3a	3a
1439	4a	5a	5a	5a
1440	4a	4a	4a	4a
1441	1	5a	5a	7
1442	4a	4a	4a	4a
1443	7	7	5a	5a
1444	4a	4a	4a	4a
1445	1	1	3a	1
1446	3a	3a	3a	3a
1447	7	7	7	5a
1448	4a	1	3a	1
1449	4a	5a	5a	5a
1450	4a	4a	7	4b
1451	4a	1	3a	1
1452	4a	5a	5a	5a
1453	4a	4a	4a	4a
1454	3a	2	7	2
1455	7	5a	5a	5a
1456	4a	7	7	7
1457	4a	1	3a	1
1458	7	7	5a	5a
1459	7	4a	4a	4a
1460	1	1	1	1
1461	4a	7	5a	5a
1462	4a	4a	4a	4a
1463	7	5a	5a	5a
1464	1	3a	3a	3a
1465	7	7	7	5a
1466	3a	1	3a	3a
1467	4a	4a	4a	4a
1468	4c	4a	4a	7
1469	7	7	7	7
1470	4a	1	1	1
1471	4a	1	3a	1
1472	7	7	5a	7
1473	7	5a	5a	5a
1474	3a	4a	4a	4b
1475	7	4a	4a	4b
1476	1	4a	4a	4a
1477	4a	7	7	5a
1478	3a	1	3a	1
1479	1	4a	4a	4a
1480	1	5a	5a	5a
1481	7	5a	5a	5a
1482	7	5a	5a	5a
1483	4a	7	7	7
1484	7	7	7	5a
1485	4c	7	7	7
1486	4a	5a	5a	5a
1487	6	5a	7	5a
1488	3a	3a	7	7
1489	7	4a	7	4a
1490	3a	4a	4a	4a
1491	4a	4a	4a	4a
1492	3a	1	1	1
1493	4a	4a	4e	4a
1494	4c	4a	4a	4a
1495	3a	1	1	3a
1496	4a	4a	4a	4a
1497	4a	5a	5a	5a
1498	1	4a	4a	4a
1499	6	7	5a	5a
1500	4a	4a	4a	4a
1501	4a	4a	4a	4a
1502	3a	1	3a	3a
1503	5a	7	5a	5a
1504	1	7	5a	7
1505	7	5a	7	5a
1506	5a	5a	7	5a
1507	1	1	3a	1
1508	4a	7	5a	5a
1509	4a	4a	4a	4a
1510	1	3a	1	7
1511	7	7	7	7
1512	4a	1	3a	3a
1513	7	4a	4a	4b
1514	3a	4a	7	4a
1515	1	4a	7	4b
1516	3b	3a	3a	3a
1517	4a	4a	4a	4a
1518	7	7	7	5a
1519	1	1	1	3a
1520	4a	4a	4a	4a
1521	3a	4a	4a	4b
1522	4a	3a	7	3a
1523	1	4a	4a	4a
1524	5a	4a	4a	4a
1525	3a	1	3a	1
1526	1	4a	7	4a
1527	7	5a	7	5a
1528	4c	5a	5a	5a
1529	4a	4a	4a	4a
1530	1	7	5a	5a
1531	4a	4a	4a	4a
1532	1	4a	4a	4a
1533	4a	4a	4a	4b
1534	7	4a	4a	4a
1535	1	4a	4a	4a
1536	4a	1	3a	3a
1537	4a	7	1	1
1538	4a	4a	4a	4a
1539	6	5a	7	5a
1540	5a	7	7	5a
1541	4a	4a	4a	4a
1542	4a	7	5a	5a
1543	4a	1	1	1
1544	4a	7	5a	5a
1545	4a	7	1	5a
1546	3a	1	3a	3a
1547	3a	1	1	3a
1548	4a	4a	4a	4a
1549	4a	4a	4a	4a
1550	4a	4a	4a	4b
1551	4a	1	1	4a
1552	4a	4a	4a	4a
1553	4c	5a	5a	5a
1554	4a	4a	4a	4a
1555	1	4a	4a	4b
1556	4c	5a	5a	5a
1557	1	4a	4a	4b
1558	4d	1	3a	3a
1559	4a	4a	4a	4a
1560	4a	4a	4a	4a
1561	4a	5a	7	5a
1562	4d	5a	5a	5a
1563	4c	5a	5a	5a
1564	4c	5a	7	5a
1565	4a	4a	4a	4b
1566	4a	7	5a	5a
1567	4a	4a	4a	4a
1568	4a	3a	7	3a
1569	4c	5a	7	5a
1570	3a	3a	1	3a
1571	4a	5a	5a	5a
1572	3a	1	3a	3a
1573	4a	4a	4a	4a
1574	1	4a	7	4a
1575	5a	7	5a	5a
1576	4a	7	5a	5a
1577	4d	5a	5a	5a
1578	4a	4a	4a	4a
1579	4d	5a	5a	5a
1580	1	4a	4a	4b
1581	4a	4a	4a	4a
1582	4a	4a	7	4b
1583	4c	5a	5a	5a
1584	5a	7	5a	5a
1585	7	7	7	7
1586	7	5a	5a	5a
1587	7	7	5a	5a
1588	7	7	5a	5a
1589	7	5a	5a	5a
1590	1	5a	5a	5a
1591	7	5a	7	5a
1592	1	1	1	3a
1593	4a	5a	5a	5a
1594	7	4a	7	4a
1595	7	1	3a	3a
1596	4a	1	1	3a
1597	7	1	1	7
1598	4a	7	5a	5a
1599	1	4a	4a	4a
1600	4a	1	7	3a
1601	4a	1	3a	3a
1602	4a	4a	4a	4b
1603	4a	3a	3a	1
1604	7	7	7	5a
1605	4a	1	1	3a
1606	3b	4a	4a	4a
1607	7	7	5a	7
1608	7	7	5a	7
1609	4a	5a	5a	5a
1610	7	5a	5a	5a
1611	7	7	5a	7
1612	3a	1	3a	3a
1613	4a	4a	4a	4a
1614	7	7	7	7
1615	7	5a	7	7
1616	4a	7	5a	5a
1617	7	5a	7	7
1618	3a	1	3a	3a
1619	4a	1	1	3a
1620	3a	1	3a	1
1621	7	7	7	5a
1622	7	5a	7	5a
1623	3a	1	3a	1
1624	7	7	7	7
1625	3a	1	1	3a
1626	4a	4a	4e	4a
1627	3a	3a	3a	3a
1628	4a	4a	4a	4b
1629	3a	1	3a	3a
1630	4a	5a	5a	5a
1631	7	5a	5a	5a
1633	4a	4a	4a	4a
1634	4a	7	7	3a
1635	4a	3a	3a	1
1636	7	5a	5a	7
1637	7	4a	4a	4b
1638	4a	3a	7	3a
1639	1	4a	4a	4a
1640	7	5a	5a	7
1641	4a	5a	5a	5a
1642	3a	1	3a	1
1643	4a	1	3a	1
1644	4a	3a	7	1
1645	4a	1	3a	1
1646	4a	3a	3a	3a
1647	7	5a	5a	5a
1648	4a	4a	4a	4a
1649	4a	1	3a	3a
1650	7	4a	4a	4a
1651	6	5a	5a	5a
1652	7	7	5a	5a
1653	7	7	5a	7
1654	7	5a	7	7
1655	4a	5a	5a	5a
1656	4a	4a	4a	4a
1657	4a	1	3a	3a
1658	4a	4a	4a	4a
1659	4a	1	3a	1
1660	4a	4a	4a	7
1661	4a	7	5a	5a
1662	4a	1	1	3a
1663	4a	7	5a	5a
1664	7	4a	4a	4a
1665	4c	7	5a	5a
1666	4a	1	3a	3a
1667	3a	7	7	7
1668	1	4a	4a	4a
1669	4c	3a	3a	3a
1670	4a	4a	4a	4a
1671	4c	5a	7	5a
1672	7	5a	7	7
1673	4a	7	7	5a
1674	4a	4a	4a	4a
1675	4a	5a	7	7
1676	7	4a	7	4b
1677	4a	7	5a	5a
1678	7	5a	5a	6
1679	3a	4a	7	4a
1680	3a	7	1	1
1681	7	7	7	7
1682	7	7	7	7
1683	7	5a	7	5a
1684	7	7	7	7
1685	4a	4a	4a	4a
1686	4a	7	1	3a
1687	4a	1	1	3a
1688	4a	1	3a	1
1689	7	4a	4a	4b
1690	4c	4a	4a	4a
1691	1	1	1	3a
1692	7	4a	7	4a
1693	4a	1	3a	1
1694	3a	7	1	3a
1695	1	4a	4a	4a
1696	4a	1	1	1
1697	4a	4a	4a	4b
1698	1	1	1	1
1699	4a	4a	4a	4a
1700	4a	4a	4a	4a
1701	4a	4a	4a	7
1702	1	4a	4a	4a
1703	1	4a	4a	4a
1704	1	4a	4a	4b
1705	1	4a	4a	4a
1706	7	4a	4a	4a
1707	3a	4a	4a	4a
1708	4a	4a	4a	4a
1709	4c	5a	5a	5a
1710	4a	1	3a	1
1711	4c	4a	4a	4a
1712	1	1	3a	3a
1713	3a	1	3a	1
1714	7	5a	5a	5a
1715	1	4a	4a	4b
1716	3a	4a	4a	4a
1717	4a	4a	4a	4a
1718	1	4a	4a	4b
1719	4a	4a	4a	4a
1720	1	4a	4a	4a
1721	1	1	1	1
1722	1	1	3a	3a
1723	4c	4a	4a	4a
1724	7	7	5a	5a
1725	1	4a	7	4a
1726	4c	5a	5a	5a
1727	4c	1	3a	3a
1728	4a	3a	3a	1
1729	4a	4a	4a	4a
1730	4c	4a	4a	4a
1731	4a	5a	5a	5a
1732	3b	1	3a	3a
1733	4a	5a	5a	5a
1734	4a	4a	4a	4a
1735	7	4a	4a	4a
1736	1	1	3a	3a
1737	4a	4a	4a	4b
1738	3a	4a	4a	4a
1739	4a	5a	5a	5a
1740	3a	1	3a	1
1741	5a	7	5a	5a
1742	4a	5a	5a	5a
1743	4a	7	5a	5a
1744	6	7	1	3a
1745	4a	1	1	1
1746	4a	4a	4a	4a
1747	1	1	3a	3a
1748	7	7	5a	5a
1749	5a	7	5a	5a
1750	7	5a	5a	5a
1751	1	4a	4a	4b
1752	7	3a	7	1
1753	4a	1	3a	3a
1754	7	7	5a	5a
1755	4a	4a	4a	4a
1756	7	4a	4a	4a
1757	4a	3a	3a	1
1758	4a	4a	4a	7
1759	4a	1	1	3a
1760	4a	7	3a	3a
1761	7	5a	5a	5a
1762	4a	5a	5a	5a
1763	7	7	5a	5a
1764	1	5a	5a	5a
1767	4c	1	3a	3a
1768	4a	1	3a	1
1769	4c	4a	4a	4a
1774	4d	5a	7	6
1775	4a	4a	4a	4a
1776	4a	4a	7	4a
1778	4c	5a	7	5a
1779	4a	4a	4a	4a
1780	7	7	5a	7
1781	7	4a	7	4a
1782	4a	4a	4a	4b
1783	7	5a	5a	5a
1784	7	4a	4a	4a
1785	4a	7	1	5a
1786	1	1	1	3a
1787	4a	4a	4a	4a
1788	4a	2	7	2
1789	4a	1	1	1
1790	7	4a	4a	4a
1791	5a	5a	5a	5a
1792	4a	4a	4a	4b
1793	7	7	1	3a
1794	7	5a	5a	5a
1795	3a	4a	4a	4a
1796	7	7	5a	5a
1797	4a	5a	5a	5a
1798	4a	5a	5a	5a
1799	7	4a	4e	4b
1800	4a	4a	4a	4a
1801	3a	1	3a	1
1802	6	5a	5a	5a
1803	4a	4a	7	4a
1804	1	4a	4a	6
1805	4c	1	3a	3a
1806	1	7	5a	5a
1807	7	7	7	5a
1808	4a	5a	5a	5a
1809	7	7	5a	5a
1810	4a	4a	4a	4a
1811	1	1	1	3a
1812	7	7	1	3a
1813	4a	5a	5a	5a
1814	4a	4a	4a	4a
1815	4a	5a	5a	5a
1816	4c	5a	5a	5a
1817	4a	5a	5a	5a
1818	3a	4a	4a	4a
1819	7	5a	5a	5a
1820	7	5a	5a	5a
1821	4a	4a	4a	4a
1822	4c	4a	4a	4a
1823	4a	5a	5a	5a
1824	1	4a	4a	4a
1825	4a	7	5a	5a
1826	1	1	3a	4a
1827	7	4a	7	4a
1828	7	4a	7	4a
1829	7	7	3a	5a
1830	7	1	3a	4a
1831	7	4a	4a	4a
1832	7	7	5a	5a
1833	3a	1	3a	1
1834	4c	4a	4a	4a
1835	4c	1	3a	1
1836	4c	4a	4a	4a
1837	4c	4a	4a	4a
1838	4c	3a	3a	7
1839	7	7	5a	7
1840	4c	4a	4a	4a
1841	4a	5a	5a	5a
1842	4c	4a	4a	4a
1843	1	4a	4a	4a
1844	3a	4a	4a	4a
1845	7	5a	5a	7
1846	4c	7	5a	5a
1847	4a	5a	5a	5a
1848	4c	5a	5a	5a
1849	4a	4a	4a	4a
1850	4c	5a	5a	5a
1851	4b	7	5a	5a
1852	4c	4a	7	4b
1853	7	4a	4a	4a
1854	4c	5a	5a	5a
1855	4c	4a	7	4b
1856	3a	1	3a	1
1857	6	7	7	5a
1858	4a	7	7	5a
1859	5a	4a	7	7
1860	1	4a	4a	4a
1861	3a	7	5a	5a
1862	4c	1	3a	1
1863	7	4a	4a	4a
1864	7	4a	4a	4a
1865	4a	5a	5a	5a
1866	4a	7	5a	5a
1867	1	4a	4a	4a
1868	4a	4a	4a	4a
1869	1	4a	4a	4b
1870	3a	4a	4a	4a
1871	4a	4a	4a	6
1872	4a	1	3a	1
1873	7	4a	4a	4b
1874	4a	4a	4a	4a
1875	4a	4a	4a	4a
1876	1	1	1	1
1877	1	4a	4a	4a
1878	4a	4a	4a	4a
1879	7	4a	7	7
1880	3a	1	3a	3a
1881	4a	1	1	1
1882	4a	4a	4a	4a
1883	4a	1	1	3a
1884	1	4a	4a	4a
1885	6	5a	5a	5a
1886	4a	4a	4a	4a
1887	3a	4a	4a	4a
1888	4a	7	1	1
1889	4a	5a	7	7
1890	5a	5a	5a	5a
1891	4a	5a	5a	5a
1892	5a	5a	5a	5a
1893	4a	7	7	5a
1894	4a	3a	7	4a
1895	1	7	5a	5a
1896	4a	4a	7	4a
1897	4a	5a	5a	5a
1898	4a	1	1	3a
1899	1	5a	5a	5a
1900	4a	5a	5a	5a
1901	4a	1	3a	1
1902	3a	1	1	7
1903	7	5a	5a	5a
1904	4a	7	5a	5a
1905	4a	4a	4a	4a
1906	1	1	3a	3a
1907	4a	4a	4a	4a
1908	4a	4a	4a	4a
1909	4a	4a	4a	4b
1910	4a	1	3a	1
1911	7	5a	7	6
1912	4a	4a	4a	4a
1913	1	4a	4a	4a
1914	7	5a	5a	5a
1915	4a	4a	4a	4a
1916	7	7	5a	5a
1917	1	1	3a	1
1918	7	7	7	5a
1919	1	4a	4a	4b
1920	4a	4a	4a	4a
1921	4a	5a	5a	5a
1922	4c	5a	5a	5a
1923	4a	4a	4a	4a
1924	4a	4a	4a	4a
1925	4a	4a	4a	4a
1926	4a	4a	4a	4a
1927	4c	1	3a	1
1928	1	4a	4a	4a
1929	3a	1	3a	3a
1930	3a	1	3a	3a
1931	4a	5a	5a	5a
1932	4a	1	3a	3a
1933	4a	7	5a	5a
1934	3a	4a	4a	4a
1935	3b	1	3a	1
1936	3a	1	3a	3a
1937	1	4a	4a	4a
1938	4a	3a	1	3a
1939	4a	7	5a	5a
1940	4a	5a	5a	5a
1941	7	7	7	7
1942	3a	5a	7	5a
1943	2	4a	7	4a
1944	4a	4a	4a	4b
1945	4a	4a	4e	4a
1946	4a	4a	4a	4a
1947	4a	7	5a	5a
1948	3a	1	1	1
1949	4a	4a	4a	4b
1950	4a	4a	4a	4b
1951	4a	5a	5a	5a
1952	7	5a	7	7
1953	1	7	4e	1
1954	4a	4a	4a	4a
1955	4a	4a	7	4a
1956	4a	4a	4a	4a
1957	4a	4a	4a	4b
1958	4a	7	5a	5a
1959	1	1	1	3a
1960	7	7	7	7
1961	4a	7	5a	5a
1962	7	7	5a	5a
1963	7	7	5a	5a
1964	4a	4a	4a	4a
1966	4a	1	1	1
1967	4a	4a	4a	4a
1968	4d	4a	4a	4a
1969	4a	1	3a	1
1970	5a	7	5a	5a
1971	7	7	5a	5a
1972	4a	4a	4a	4a
1973	1	4a	4a	4a
1974	4a	5a	5a	5a
1975	4a	4a	4a	4a
1976	1	4a	4a	4a
1977	4a	5a	5a	5a
1978	4a	4a	4e	4a
1979	7	5a	5a	5a
1980	4c	7	5a	5a
1981	4a	4a	4a	4a
1982	4a	4a	4a	4a
1983	7	4a	4a	4a
1984	4d	5a	5a	5a
1985	4a	4a	4a	4a
1986	4a	4a	4a	4a
1987	7	7	5a	5a
1988	4b	4a	4a	4a
1989	1	1	1	4a
1990	1	4a	4a	4a
1991	3a	4a	4a	4b
1992	1	1	3a	3a
1993	5a	7	5a	5a
1994	3a	4a	4a	4a
1995	7	5a	5a	5a
1996	3a	1	3a	3a
1997	1	4a	4a	4a
1998	7	5a	5a	5a
1999	5a	7	5a	5a
2000	4a	5a	5a	5a
2001	6	7	5a	5a
2002	3a	1	1	3a
2003	1	4a	4a	4a
2004	4a	5a	5a	5a
2005	1	1	1	1
2006	4a	5a	7	5a
2007	1	7	5a	5a
2008	4c	5a	5a	5a
2009	4c	5a	4e	5a
2010	7	5a	5a	6
2011	7	4a	7	4a
2012	7	3a	7	3a
2013	7	7	5a	5a
2014	7	7	5a	5a
2015	4a	4a	4a	4a
2016	7	4a	4a	4a
2017	7	5a	7	5a
[truncated: 11,615 more rows]
